# Supplementary material for: Population genetic structure and connectivity of a riparian selfing herb Caulokaempferia coenobialis at a fine-scale geographic level in subtropical monsoon forest
Source: BMC Plant Biol. 2021 Jul 8;21:329. doi: 10.1186/s12870-021-03101-7 (PMC8265151; doi:10.1186/s12870-021-03101-7)
Supplement: Supplementary file 1 — Additional file 1:Fig. S1.Caulokaempferia coenobialis. a: plant, flower and habitat; b: seeds adhered to the axial placentation in an unilocular capsule opening by a large oval slit; c: seeds dispersed by rain splash. Fig. S2. Line graph of genetic cluster (K) vs. Delta K for metapopulations DH (A) and NK (B). Fig. S3. UPGMA dendrogram based on Nei's genetic identity for individuals of Caulokaempferia coenobialis in metapopulations DH (A) and NK (B). Table S1. Inter Simple Sequence Repeat (ISSR) data for Caulokaempferia coenobialis. [file 12870_2021_3101_MOESM1_ESM.zip › Table S1 ISSR data for Caulokaempferia coenobialis.xlsx]

## Sheet: ISSR data
Tab. S1 Inter Simple Sequence Repeat (ISSR) data for Caulokaempferia coenobialis
13	218	loc1	loc2	loc3	loc4	loc5	loc6	loc7	loc8	loc9	loc10	loc11	loc12	loc13	loc14	loc15	loc16	loc17	loc18	loc19	loc20	loc21	loc22	loc23	loc24	loc25	loc26	loc27	loc28	loc29	loc30	loc31	loc32	loc33	loc34	loc35	loc36	loc37	loc38	loc39	loc40	loc41	loc42	loc43	loc44	loc45	loc46	loc47	loc48
JLS	JLS1	1	1	1	0	0	1	0	1	1	1	0	0	1	0	1	1	1	1	1	0	0	1	1	0	0	1	0	1	1	1	0	1	1	1	0	1	1	0	1	1	0	1	1	0	1	0	1	1
JLS	JLS2	1	1	1	0	0	1	0	1	1	1	0	0	1	0	1	1	1	1	1	0	0	1	1	0	0	1	0	1	1	1	0	1	1	1	0	1	1	0	1	0	0	1	1	0	1	0	1	1
JLS	JLS3	1	1	0	0	0	0	0	0	1	1	0	0	1	0	1	1	1	1	1	0	0	0	0	0	0	1	0	1	1	1	0	1	1	1	0	1	0	0	1	1	0	0	1	0	1	0	1	1
JLS	JLS4	1	1	0	0	0	0	0	0	1	1	0	0	1	0	1	1	1	1	1	0	0	0	0	0	0	1	0	1	1	1	0	1	1	1	0	1	0	0	1	1	0	1	1	0	1	0	1	1
JLS	JLS5	1	1	0	0	0	0	0	0	1	1	0	0	1	0	1	1	1	1	1	0	0	0	0	0	0	1	0	1	1	1	0	1	1	0	0	1	0	0	1	1	0	1	1	0	1	0	1	1
JLS	JLS6	1	1	0	0	0	0	0	0	1	1	0	1	1	0	1	1	1	1	1	0	0	0	0	0	0	1	0	1	1	1	0	1	1	1	0	1	1	1	1	1	0	0	1	0	1	0	1	0
JLS	JLS7	1	1	0	0	0	0	0	0	1	0	0	0	1	0	1	0	1	1	0	0	0	0	0	0	0	1	0	1	1	1	0	1	1	1	0	1	0	0	1	1	0	0	0	0	1	0	1	1
JLS	JLS8	1	1	0	0	0	0	0	0	1	1	0	0	1	0	1	0	1	1	0	0	0	1	1	0	0	1	0	1	1	1	0	1	1	1	0	1	1	0	1	0	0	1	1	0	1	0	1	1
JLS	JLS9	1	1	0	0	0	0	0	0	1	1	0	0	1	0	1	1	1	1	0	0	0	0	0	0	0	1	0	1	1	1	0	1	1	0	0	1	0	0	1	1	0	0	1	0	1	0	1	1
JLS	JLS10	1	1	0	0	0	1	0	0	1	1	0	0	1	0	1	1	1	1	0	0	0	0	0	0	0	1	0	1	1	1	0	1	1	1	0	1	1	1	1	1	0	1	1	0	1	0	1	1
JLS	JLS11	1	1	0	0	0	0	0	0	1	1	0	0	1	0	1	1	1	1	0	0	0	0	0	0	0	1	0	1	1	1	0	1	1	1	0	1	1	1	1	1	0	1	1	0	1	0	1	1
JLS	JLS12	1	1	0	0	0	0	0	0	1	1	0	0	1	0	1	1	1	1	1	0	0	0	0	0	0	1	0	1	1	1	0	1	1	1	0	1	1	1	1	1	0	1	1	0	1	0	1	1
JLS	JLS13	1	1	0	0	0	0	0	1	1	1	0	0	1	0	1	0	1	1	0	0	0	0	0	0	0	1	0	1	0	1	0	1	0	0	0	1	1	1	1	1	0	0	1	0	1	0	1	0
JLS	JLS14	1	1	0	0	0	0	0	1	1	1	0	0	1	0	1	0	1	1	1	0	0	0	0	0	0	1	0	1	0	1	0	1	0	0	0	1	0	0	1	0	0	1	1	0	1	0	1	1
JLS	JLS15	1	1	0	0	0	0	0	1	1	1	0	0	1	0	1	0	1	1	1	0	0	0	0	0	0	1	0	1	0	1	0	1	1	1	0	1	0	0	1	1	0	1	1	0	1	0	1	0
JLS	JLS16	1	1	0	0	0	0	0	0	1	1	0	0	1	0	1	0	1	1	1	0	0	0	0	0	0	1	0	1	0	1	0	1	1	1	0	1	0	0	1	1	0	0	0	0	1	0	1	1
JLS	JLS17	1	1	0	0	0	0	0	1	1	1	0	0	1	0	1	0	1	1	1	0	0	0	0	0	0	1	0	1	0	1	0	1	0	1	0	1	1	1	1	1	0	1	1	0	1	0	1	0
JLS	JLS18	1	1	0	0	0	0	0	1	1	1	0	0	1	0	1	0	1	1	1	0	0	0	0	0	0	1	0	1	0	1	0	1	1	1	0	1	1	0	1	1	0	1	1	0	1	0	1	0
JLS	JLS19	1	1	0	0	0	0	0	0	1	1	0	0	1	0	1	1	1	1	0	0	0	0	0	0	0	1	0	1	0	1	0	1	0	0	0	1	0	0	1	1	0	1	1	0	1	0	1	1
JLS	JLS20	1	0	0	0	0	0	0	0	1	1	0	0	1	0	1	0	1	1	1	0	0	0	0	0	0	1	0	1	0	1	0	1	1	1	0	1	1	0	1	1	0	1	1	0	1	0	1	1
TXL	TXL1	1	1	1	0	0	1	0	0	1	1	0	0	1	0	1	0	1	1	1	0	0	0	0	0	0	1	0	1	1	1	0	1	0	1	0	1	1	0	1	1	0	1	1	0	1	0	1	1
TXL	TXL2	1	1	1	0	0	0	0	0	1	1	1	0	1	0	1	0	1	1	1	0	0	0	0	0	0	1	0	1	1	1	0	1	1	1	0	1	1	0	1	1	0	1	1	0	1	0	1	1
TXL	TXL3	1	0	0	0	0	0	0	0	1	1	0	0	1	0	1	0	1	1	1	0	0	1	1	0	0	1	0	1	1	1	0	1	1	1	0	1	1	0	1	1	0	1	1	0	1	0	1	1
TXL	TXL4	1	0	0	0	0	0	0	0	1	1	1	0	1	0	1	0	1	1	0	0	0	0	0	0	0	1	0	1	1	1	0	1	1	1	0	1	0	0	1	1	0	0	1	0	1	0	1	1
TXL	TXL5	1	1	1	0	0	0	0	0	1	1	1	0	1	0	1	0	1	1	1	0	0	0	0	0	0	1	0	1	1	1	0	1	1	1	0	1	0	0	1	1	0	1	1	0	1	0	1	1
TXL	TXL6	1	0	0	0	0	0	0	0	1	1	1	0	1	0	1	1	1	1	1	0	0	0	0	0	0	1	0	1	1	1	0	1	1	1	0	1	1	1	1	1	0	1	0	0	1	0	1	0
TXL	TXL7	1	0	0	0	0	0	0	0	1	1	1	0	1	0	1	0	1	1	1	0	0	0	0	0	0	1	0	1	1	1	0	1	1	1	0	1	1	0	1	1	0	1	0	0	1	0	1	1
TXL	TXL8	1	1	1	0	0	0	0	0	1	1	1	0	1	0	1	0	1	1	1	0	0	0	0	0	0	1	0	1	1	1	0	1	1	1	0	1	1	0	1	1	0	0	1	0	1	0	1	1
TXL	TXL9	1	1	1	0	0	0	0	0	1	1	1	0	1	0	1	0	1	1	1	0	0	0	0	0	0	1	0	1	0	1	0	1	1	1	0	1	1	0	1	1	0	0	1	0	1	0	1	1
TXL	TXL10	1	1	1	0	0	0	0	0	1	1	1	0	1	0	1	0	1	1	1	0	0	1	1	0	0	1	0	1	0	1	0	1	1	1	0	1	0	0	1	1	0	1	1	0	1	0	1	0
TXL	TXL11	1	1	1	0	0	0	0	0	1	1	1	0	1	0	1	0	1	1	1	0	0	1	1	0	0	1	0	1	0	1	0	1	1	1	0	1	1	0	1	0	0	1	1	0	1	0	1	1
TXL	TXL12	1	1	1	0	0	0	0	0	1	1	1	0	1	0	1	0	1	1	1	0	0	0	0	0	0	1	0	1	0	1	0	1	1	1	0	1	1	0	1	1	0	0	1	0	1	0	1	1
TXL	TXL13	1	1	1	0	0	0	0	0	1	1	1	0	1	0	1	0	1	1	1	0	0	0	0	0	0	1	0	1	0	1	0	1	1	1	0	1	1	0	1	1	0	1	1	0	1	0	1	0
TXL	TXL14	1	0	0	0	0	0	0	0	1	1	1	0	1	0	1	0	1	1	1	0	0	0	0	0	0	1	0	1	0	1	0	1	1	1	0	1	1	1	1	1	0	1	1	0	1	0	1	1
TXL	TXL15	1	1	1	0	0	0	0	0	1	1	1	0	1	0	1	0	1	1	1	0	0	0	0	0	0	1	0	1	0	1	0	1	1	1	0	1	1	0	1	0	0	1	1	0	1	0	1	1
TXL	TXL16	1	1	1	0	0	0	0	0	1	1	1	0	1	0	1	0	1	1	1	0	0	0	0	0	0	1	0	1	0	1	0	1	1	1	0	1	1	0	1	1	0	1	1	0	1	0	1	0
TXL	TXL17	1	1	1	0	0	0	0	0	1	1	0	0	1	0	1	0	1	1	1	0	0	0	0	0	0	1	0	1	0	1	0	1	1	1	0	1	1	0	1	1	0	1	1	0	1	0	1	1
TXL	TXL18	1	0	0	0	0	0	0	0	1	1	1	0	1	0	1	0	1	1	1	0	0	0	0	0	0	1	0	1	0	1	0	1	1	1	0	1	1	0	1	0	0	0	1	0	1	0	1	0
TXL	TXL19	1	1	1	0	0	0	0	0	1	1	1	0	1	0	1	0	1	1	1	0	0	0	0	0	0	1	0	1	0	1	0	1	1	1	0	1	1	0	1	1	0	1	1	0	1	0	1	1
TXL	TXL20	1	1	1	0	0	1	0	0	1	1	1	0	1	0	1	0	1	1	1	0	0	0	0	0	0	1	0	1	0	1	0	1	1	1	0	1	1	0	1	0	0	1	1	0	1	0	1	1
RZPB	RZPB1	1	0	0	1	0	1	0	0	1	1	0	0	1	0	1	0	1	1	1	0	0	1	1	0	0	1	0	1	1	1	0	1	0	1	0	1	1	0	1	0	0	1	1	0	1	0	1	1
RZPB	RZPB2	1	0	0	1	0	1	0	0	1	1	1	0	1	0	1	0	1	1	1	0	0	1	1	0	0	1	0	1	1	1	0	1	0	1	0	1	1	0	1	0	0	1	1	0	1	0	1	1
RZPB	RZPB3	1	0	0	1	0	0	0	0	1	1	0	0	1	0	1	0	1	1	1	0	0	0	0	0	0	1	0	1	1	1	0	1	0	1	0	1	1	0	1	1	0	1	1	0	1	0	1	0
RZPB	RZPB4	1	0	0	1	0	0	0	0	1	1	1	0	1	0	1	0	1	1	1	0	0	1	1	0	0	1	0	1	1	1	0	1	0	1	0	1	1	0	1	0	0	1	1	0	1	0	1	1
RZPB	RZPB5	1	0	1	1	0	1	0	0	1	1	1	0	1	0	1	0	1	1	1	0	0	1	1	0	0	1	0	1	1	1	0	1	0	1	0	1	0	0	1	1	0	1	1	0	1	0	1	1
RZPB	RZPB6	1	0	0	0	0	1	0	0	1	1	0	0	1	0	1	0	1	1	0	0	0	0	0	0	0	1	0	1	0	1	0	1	0	1	0	1	0	0	1	0	0	1	1	0	1	0	1	0
RZPB	RZPB7	1	0	0	1	0	0	0	0	1	1	0	0	1	0	1	0	1	1	1	0	0	1	1	0	0	1	0	1	0	1	0	1	1	1	0	1	1	0	1	0	0	1	1	0	1	0	1	0
RZPB	RZPB8	1	0	0	1	0	0	0	0	1	1	0	0	1	0	1	0	1	1	0	0	0	0	0	0	0	1	0	1	1	1	0	1	1	1	0	1	1	0	1	0	0	1	1	0	1	0	1	0
RZPB	RZPB9	1	0	1	1	0	0	0	0	1	1	0	0	1	0	1	0	1	1	1	0	0	0	0	0	0	1	0	1	1	1	0	1	1	1	0	1	1	0	1	0	0	1	1	0	1	0	1	1
RZPB	RZPB10	1	0	0	1	0	0	0	0	1	1	0	0	1	0	1	0	1	1	1	0	0	0	0	0	0	1	0	1	0	1	0	1	1	1	0	1	1	0	1	0	1	1	1	0	1	0	1	1
RZPB	RZPB11	1	0	0	0	0	0	0	0	1	1	0	0	1	0	1	0	1	1	0	0	0	0	0	0	0	1	0	1	0	1	0	1	1	1	0	1	1	0	1	0	1	1	1	0	1	0	1	0
RZPB	RZPB12	1	0	0	1	0	0	0	0	1	1	0	0	1	0	1	0	1	1	0	0	0	0	0	0	0	1	0	1	0	1	0	1	1	1	0	1	1	0	1	0	0	1	1	0	1	0	1	0
RZPB	RZPB13	1	0	0	1	0	0	0	0	1	1	0	0	1	0	1	0	1	1	0	0	0	0	0	0	0	1	0	1	0	1	0	1	1	1	0	1	1	0	1	0	1	1	1	0	1	0	1	1
RZPB	RZPB14	1	0	0	0	0	0	0	0	1	1	0	0	1	0	1	0	1	1	0	0	0	0	0	0	0	1	0	1	0	1	0	1	1	1	0	1	1	0	1	0	0	1	1	0	1	0	1	1
RZPB	RZPB15	1	0	0	1	0	0	0	0	1	1	0	0	1	0	1	0	1	1	0	0	0	0	0	0	0	1	0	1	0	1	0	1	1	1	0	1	1	0	1	0	0	1	1	0	1	0	1	1
RZPB	RZPB16	1	0	0	1	0	1	0	0	1	1	0	0	1	0	1	0	1	1	0	0	0	0	0	0	0	1	0	1	1	1	0	1	1	1	0	0	1	0	1	1	0	1	1	0	1	0	1	1
RZPB	RZPB17	1	0	0	1	0	0	0	0	1	1	0	0	1	0	1	0	1	1	1	0	0	0	0	0	0	1	0	1	1	1	0	1	1	1	0	1	1	0	1	0	1	1	1	0	1	0	1	0
RZPB	RZPB18	1	0	0	0	0	0	0	0	1	1	0	0	1	0	1	0	1	1	1	0	0	0	0	0	0	1	0	1	0	1	0	1	1	1	0	1	1	0	1	0	0	1	1	0	1	0	1	0
RZPB	RZPB19	1	0	0	1	0	0	0	0	1	1	0	0	1	0	1	0	1	1	1	0	0	0	0	0	0	1	0	1	0	1	0	1	1	1	0	1	1	0	1	0	0	1	1	0	1	0	1	0
RZPB	RZPB20	1	0	0	1	0	0	0	0	1	1	0	0	1	0	1	0	1	1	1	0	0	0	0	0	0	1	0	1	0	1	0	1	1	1	0	1	1	0	1	0	0	1	1	0	1	0	1	0
FST	FST1	1	0	0	1	0	0	0	0	1	1	0	0	1	0	1	0	1	1	1	0	0	0	0	0	0	1	0	1	1	1	0	1	0	0	0	1	1	0	1	0	0	1	1	0	1	0	1	0
FST	FST2	1	0	0	1	0	0	0	0	1	1	0	0	1	0	1	0	1	1	1	0	0	0	0	0	0	0	0	1	1	1	0	1	0	0	0	1	1	0	1	0	0	0	1	0	1	0	1	0
FST	FST3	1	0	0	1	0	0	0	0	1	1	1	1	1	0	1	0	1	1	1	0	0	0	0	0	0	0	0	1	1	1	0	1	0	0	0	1	0	0	1	0	0	0	1	0	1	0	1	0
FST	FST4	1	0	0	1	0	0	0	0	1	1	0	1	1	0	1	1	1	1	1	0	0	0	0	0	0	1	0	1	1	1	0	1	0	0	0	1	0	0	1	0	0	1	1	0	1	0	1	0
FST	FST5	1	0	0	0	0	0	0	0	1	1	0	0	1	0	1	0	1	1	0	0	0	0	0	0	0	0	0	1	0	1	0	1	0	0	0	1	0	0	1	0	0	0	0	0	1	0	1	0
FST	FST6	1	0	0	1	0	0	0	0	1	1	0	0	1	0	1	1	1	1	1	0	0	0	0	0	0	1	0	1	1	1	0	1	0	0	0	1	1	0	1	0	0	0	1	0	1	0	1	0
FST	FST7	1	0	0	0	0	0	0	0	1	1	0	0	1	0	1	0	1	1	0	0	0	0	0	0	0	0	0	1	0	1	0	1	0	0	0	1	0	0	1	0	0	0	1	0	1	0	1	0
FST	FST8	1	0	0	1	0	0	0	0	1	1	0	0	1	0	1	0	1	1	0	0	0	0	0	0	0	0	0	1	0	1	0	1	0	0	0	1	0	0	1	0	0	0	1	0	1	0	1	0
FST	FST9	1	0	0	0	0	0	0	0	1	1	0	0	1	0	1	0	1	1	0	0	0	0	0	0	0	0	0	1	1	1	0	1	0	0	0	1	0	0	1	0	0	1	1	0	1	0	1	0
FST	FST10	1	0	0	1	0	0	0	0	1	1	1	1	1	0	1	0	1	1	0	0	0	0	0	0	0	1	0	0	0	1	0	1	0	0	0	1	1	0	1	0	0	1	1	0	1	0	1	0
TTD	TTD1	1	0	0	1	1	0	0	1	1	1	0	0	1	0	0	0	1	1	0	0	0	0	0	0	1	1	0	1	1	1	0	1	0	1	0	1	0	0	1	0	1	1	1	0	0	0	1	0
TTD	TTD2	1	0	0	1	1	0	0	1	1	1	0	0	1	0	0	0	1	1	0	0	0	0	0	0	1	1	0	1	1	1	0	1	0	1	0	1	0	0	1	0	1	1	1	0	0	1	1	0
TTD	TTD3	1	0	0	1	1	0	0	1	1	1	0	0	1	0	0	0	1	1	0	0	0	0	0	0	1	1	0	1	1	1	0	1	0	1	0	1	0	0	1	0	1	1	1	0	0	0	1	0
TTD	TTD4	1	0	0	1	1	0	0	1	0	1	0	0	1	0	0	0	1	1	0	0	0	0	0	0	1	1	0	1	1	1	0	1	0	1	0	1	0	0	1	0	1	1	1	0	0	1	1	0
TTD	TTD5	1	1	0	1	1	0	0	1	1	1	0	0	1	1	0	1	1	1	0	0	0	0	0	0	1	1	0	1	1	1	0	1	1	1	0	1	1	0	1	0	1	1	1	0	0	1	1	0
TTD	TTD6	1	1	0	1	1	0	0	1	1	1	0	0	1	1	0	1	1	1	1	1	0	0	0	0	1	1	0	1	1	1	0	1	1	1	0	1	1	0	1	1	0	1	1	0	0	1	1	0
TTD	TTD7	1	1	0	1	0	0	0	1	1	1	0	0	1	0	0	0	1	1	0	0	0	0	0	0	1	1	0	1	1	1	0	1	0	0	0	1	0	0	1	0	0	1	1	0	0	0	1	0
TTD	TTD8	1	1	0	1	1	0	0	1	1	1	0	0	1	0	0	0	1	1	0	0	0	0	0	0	1	1	0	1	1	1	0	1	0	0	0	1	0	0	1	0	1	0	0	0	0	0	1	0
TTD	TTD9	1	1	0	1	1	0	0	1	1	1	0	0	1	0	0	0	1	1	0	0	0	0	0	0	1	1	0	1	1	1	0	1	1	1	0	1	0	0	1	0	1	1	1	0	0	0	1	0
TTD	TTD10	1	0	0	1	1	0	0	1	0	1	0	0	1	0	0	0	1	1	0	0	0	0	0	0	1	1	0	1	1	1	0	1	1	1	0	1	0	0	1	0	1	1	1	0	0	1	1	0
TTD	TTD11	1	0	0	1	1	0	0	1	1	1	0	0	1	1	0	0	1	1	1	1	0	0	0	0	1	1	0	1	1	1	0	1	1	1	0	1	1	0	1	0	1	1	1	0	0	0	1	0
TTD	TTD12	1	0	0	1	1	0	0	1	1	1	0	0	1	0	0	0	1	1	1	0	0	0	0	0	1	1	0	1	1	1	0	1	0	1	0	1	0	0	1	0	1	1	1	0	0	0	1	0
TTD	TTD13	1	0	0	1	1	0	0	1	1	1	0	0	1	0	0	0	1	1	1	0	0	0	0	0	1	1	0	1	1	1	0	1	1	1	0	1	0	0	1	0	0	1	1	0	0	0	1	0
TTD	TTD14	1	0	0	1	1	0	0	1	1	1	0	0	1	1	0	1	1	1	0	0	0	0	0	0	1	1	0	1	1	1	0	1	1	1	0	1	0	0	1	0	1	1	1	0	0	1	1	0
TTD	TTD15	1	0	0	1	1	0	0	1	1	1	0	0	1	0	0	0	1	1	0	0	0	0	0	0	1	1	0	1	1	1	0	1	1	1	0	1	1	0	1	0	1	1	1	0	0	1	1	0
TTD	TTD16	1	0	0	1	1	0	0	1	1	1	0	1	1	1	0	1	1	1	0	1	0	0	0	0	1	1	0	1	1	1	0	1	1	1	0	1	1	0	1	0	1	1	1	0	0	0	1	0
TTD	TTD17	1	0	0	1	0	0	0	1	0	1	0	0	1	0	0	0	1	1	0	0	0	0	0	0	1	1	0	1	0	1	0	1	1	1	0	1	0	0	1	0	1	1	1	0	0	0	1	0
TTD	TTD18	1	0	0	1	1	0	0	1	1	0	0	0	1	0	0	0	1	1	0	0	0	0	0	0	1	1	0	1	1	1	0	1	0	1	0	1	1	0	1	0	1	1	1	0	0	1	1	0
TTD	TTD19	1	0	0	1	1	0	0	1	0	1	0	0	1	0	0	0	1	1	0	0	0	0	0	0	1	1	0	1	1	1	0	1	0	1	0	1	1	0	1	1	0	1	1	0	0	0	1	0
TTD	TTD20	1	0	0	1	1	0	0	1	0	1	0	0	1	1	0	1	1	1	0	0	0	0	0	0	1	1	0	1	0	1	0	1	0	1	0	1	0	0	1	0	0	1	1	0	0	1	1	0
TYSZ	TYSZ1	1	0	0	1	1	1	0	1	0	1	0	0	1	0	0	0	1	1	1	1	0	0	0	0	1	1	0	1	1	1	0	1	0	1	0	1	1	0	1	0	1	1	1	0	0	1	1	0
TYSZ	TYSZ2	0	0	0	0	0	0	0	0	0	1	0	0	1	1	0	1	1	1	0	0	0	0	0	0	1	1	0	1	0	1	0	1	0	1	0	1	0	0	1	0	1	0	0	0	0	0	1	0
TYSZ	TYSZ3	1	1	0	0	0	0	0	1	0	1	0	0	1	1	0	0	1	1	1	1	0	0	0	0	1	1	0	1	1	1	0	1	0	1	0	1	0	0	1	0	1	1	1	0	0	1	1	0
TYSZ	TYSZ4	1	0	0	0	0	0	0	0	0	1	0	0	1	0	0	0	1	1	0	0	0	0	0	0	1	1	0	1	1	1	0	1	0	1	0	1	1	0	1	0	1	1	1	0	0	0	1	0
TYSZ	TYSZ5	1	0	0	0	1	1	0	1	0	1	0	0	1	1	0	0	1	1	1	1	0	0	0	0	1	1	0	1	1	1	0	1	0	1	0	1	1	0	1	0	1	1	1	0	0	0	1	1
TYSZ	TYSZ6	1	1	0	0	0	0	0	0	0	1	0	0	1	0	0	1	1	1	1	1	0	0	0	0	0	0	0	1	0	1	0	1	0	0	0	1	0	0	1	0	1	1	1	0	0	0	1	0
TYSZ	TYSZ7	1	1	0	0	0	0	0	0	0	1	0	0	1	1	0	1	1	1	1	1	0	0	0	0	0	1	0	1	1	1	0	1	0	1	0	1	1	0	1	0	1	1	1	0	0	0	1	0
TYSZ	TYSZ8	1	0	0	0	0	0	0	1	0	1	0	0	1	0	0	0	1	1	1	1	0	0	0	0	1	1	0	1	1	1	0	1	0	1	0	1	1	0	1	0	1	1	1	0	0	1	1	0
TYSZ	TYSZ9	1	0	0	0	0	0	0	1	0	1	0	0	1	0	1	1	1	1	0	0	0	0	0	0	1	1	0	1	1	1	0	1	0	1	0	1	0	0	1	0	1	1	1	0	0	0	1	0
TYSZ	TYSZ10	1	0	0	1	1	1	0	1	0	1	0	0	1	1	0	0	1	1	1	1	0	1	1	0	1	1	0	1	1	1	0	1	0	1	0	1	1	0	1	0	1	1	1	0	0	1	1	0
TYSZ	TYSZ11	1	0	0	1	1	1	0	1	0	1	0	0	1	1	0	0	1	1	1	1	0	0	0	0	1	1	0	1	1	1	0	1	0	1	0	1	1	0	1	0	1	1	1	0	0	1	1	0
TYSZ	TYSZ12	1	0	0	0	0	0	0	0	0	1	0	1	1	1	1	1	1	1	0	0	0	0	0	0	0	1	0	1	1	1	0	1	0	1	0	1	1	0	1	0	1	1	1	0	0	0	1	0
TYSZ	TYSZ13	1	0	0	0	0	0	0	1	0	1	0	0	1	1	0	0	1	1	1	1	0	0	0	0	1	1	0	1	1	1	0	1	0	1	0	1	1	0	1	0	1	1	1	0	0	1	1	0
TYSZ	TYSZ14	1	0	0	0	0	0	0	1	0	1	0	0	1	0	0	0	1	1	1	1	0	1	1	0	1	1	0	1	1	1	0	1	0	1	0	1	0	0	1	0	1	1	1	0	0	1	1	0
TYSZ	TYSZ15	1	0	1	1	1	0	0	0	0	1	0	1	1	0	0	0	1	1	1	1	0	1	1	0	1	1	0	1	1	1	0	1	0	1	0	1	1	0	1	0	1	1	1	0	0	0	1	0
TYSZ	TYSZ16	1	0	0	0	0	0	0	0	0	1	0	0	1	0	0	0	1	1	1	1	0	0	0	0	1	1	0	1	1	1	0	1	0	1	0	1	1	0	1	0	1	1	1	0	0	1	1	1
TYSZ	TYSZ17	1	0	0	1	1	0	0	0	0	1	0	0	1	0	0	0	1	1	1	1	0	0	0	0	0	1	0	1	1	1	0	1	0	1	0	1	1	0	1	0	0	1	1	0	0	1	1	0
TYSZ	TYSZ18	1	0	0	0	0	0	0	0	0	1	0	0	1	0	0	0	1	1	1	1	0	1	1	0	1	1	0	1	1	1	0	1	0	1	0	1	1	0	1	0	1	1	1	0	0	1	1	0
TYSZ	TYSZ19	1	0	0	1	1	0	0	1	0	1	0	0	1	1	0	0	1	1	1	1	0	0	0	0	1	1	0	1	1	1	0	1	0	1	0	1	1	0	1	0	1	1	1	0	0	1	1	0
TYSZ	TYSZ20	1	0	0	1	1	0	0	0	0	1	0	0	1	0	0	0	1	1	1	1	0	0	0	0	1	1	0	1	1	1	0	1	0	1	0	1	1	0	1	0	1	1	1	0	0	1	1	0
GYT	GYT1	1	0	0	1	1	0	0	0	0	1	1	0	1	0	1	0	1	1	1	0	0	0	0	0	0	1	0	1	1	1	0	1	1	1	0	1	0	0	1	1	0	1	1	0	0	1	1	0
GYT	GYT2	1	0	0	1	1	0	0	0	0	1	1	1	1	0	1	0	1	1	1	1	1	1	1	0	0	1	0	1	1	1	0	1	1	1	0	1	0	0	1	1	0	1	1	0	0	1	1	0
GYT	GYT3	1	0	0	0	1	1	0	0	1	1	1	1	1	1	0	1	1	1	1	0	0	0	0	0	0	1	0	1	1	1	0	1	1	1	0	1	0	0	1	1	0	1	1	0	0	1	1	0
GYT	GYT4	1	0	1	1	1	0	0	0	0	1	1	1	1	0	1	0	1	1	1	1	1	1	1	1	1	1	0	1	1	1	0	1	1	1	0	1	1	0	1	1	0	1	1	0	0	1	1	0
GYT	GYT5	1	0	0	1	1	0	0	0	1	1	0	0	1	0	1	0	1	1	1	1	0	0	0	0	0	1	0	1	1	1	0	1	1	1	0	1	1	0	1	1	0	1	1	0	0	1	1	0
GYT	GYT6	1	0	0	1	1	0	0	0	0	1	1	0	1	0	1	0	1	1	1	1	1	0	0	0	0	1	0	1	1	1	0	1	1	1	0	1	0	0	1	1	0	1	1	0	0	1	1	0
GYT	GYT7	1	0	0	1	1	0	0	0	0	1	1	0	1	0	1	0	1	1	1	1	1	0	0	1	1	1	0	1	1	1	0	1	1	1	0	1	1	0	1	1	0	1	1	0	0	1	1	0
GYT	GYT8	1	0	0	1	1	0	0	0	0	1	1	0	1	0	1	0	1	1	1	1	1	0	0	0	0	1	0	1	1	1	0	1	1	1	0	1	0	0	1	1	0	1	1	0	0	1	1	0
GYT	GYT9	1	0	1	1	1	0	0	0	0	1	1	1	1	0	1	0	1	1	1	1	0	0	0	0	0	1	0	1	1	1	0	1	0	1	0	1	0	0	1	1	0	1	1	0	0	1	1	0
GYT	GYT10	1	0	0	1	1	0	0	0	0	1	1	1	1	0	1	0	1	1	1	1	0	0	0	0	0	1	0	1	1	1	0	1	1	1	0	1	0	0	1	1	0	1	1	0	0	1	1	0
GYT	GYT11	1	0	0	1	1	0	0	0	0	1	1	1	1	0	1	0	1	1	1	1	0	1	1	1	1	1	0	1	1	1	0	1	1	1	0	1	1	0	1	1	0	1	1	0	0	1	1	0
GYT	GYT12	1	0	0	1	1	0	0	0	1	1	1	1	1	0	1	0	1	1	1	1	0	0	0	0	0	1	0	1	1	1	0	1	0	1	0	1	0	0	1	1	0	1	1	0	0	1	1	0
GYT	GYT13	1	0	0	1	1	0	0	0	1	1	1	0	1	0	1	0	1	1	1	1	1	0	0	0	0	1	0	1	1	1	0	1	0	0	0	1	0	0	1	1	0	1	1	0	0	0	1	0
GYT	GYT14	1	0	0	1	1	0	0	0	1	1	1	1	1	0	1	0	1	1	1	1	1	0	1	1	1	1	0	1	1	1	0	1	1	1	0	1	1	0	1	1	0	1	1	0	0	1	1	0
GYT	GYT15	1	0	0	0	1	0	0	0	1	1	0	0	1	0	1	1	1	1	1	0	0	0	0	0	0	1	0	1	0	1	0	1	0	0	0	1	0	0	1	1	0	0	0	0	0	0	1	0
GYT	GYT16	1	0	1	1	1	0	0	0	0	1	0	1	1	0	1	0	1	1	1	1	1	1	1	1	1	1	0	1	1	1	0	1	1	1	0	1	1	0	1	1	0	1	1	0	0	0	1	0
GYT	GYT17	1	0	0	1	1	0	0	0	1	1	0	0	1	0	1	0	1	1	1	1	1	0	0	0	0	1	0	1	1	1	0	1	1	1	0	1	0	0	1	1	0	1	1	0	0	1	1	0
GYT	GYT18	1	0	0	1	1	0	0	0	1	1	1	0	1	0	1	0	1	1	1	1	0	0	0	0	0	1	0	1	1	1	0	1	1	1	0	1	0	0	1	1	0	1	1	0	0	1	1	0
GYT	GYT19	1	0	0	1	1	0	0	0	0	1	1	1	1	0	1	0	1	1	1	1	0	0	0	0	0	1	0	1	1	1	0	1	1	1	0	1	1	0	1	1	0	1	1	0	0	0	1	0
GYT	GYT20	1	0	0	1	1	1	0	0	0	1	1	1	1	0	1	0	1	1	1	1	1	0	0	0	0	1	0	1	1	1	0	1	1	1	0	1	1	0	1	1	0	1	1	0	0	1	1	0
XXPB	XXPB1	1	0	1	1	0	0	0	1	0	1	0	0	1	0	1	0	1	1	1	1	0	0	0	0	1	1	0	1	1	1	1	1	0	1	1	1	0	0	1	0	1	1	1	0	1	0	1	1
XXPB	XXPB2	1	0	1	1	0	0	0	1	0	1	0	0	1	0	1	0	1	1	1	1	0	0	0	0	1	1	0	1	1	1	1	1	0	1	1	1	0	0	1	0	1	1	1	0	1	0	1	1
XXPB	XXPB3	1	0	1	1	0	0	0	1	1	1	0	0	1	0	1	0	1	1	1	1	0	0	0	0	1	1	0	1	1	1	1	1	0	1	1	1	0	0	1	0	1	1	1	0	1	0	1	1
XXPB	XXPB4	1	0	1	1	0	0	0	1	1	1	0	0	1	0	1	0	1	1	1	1	0	0	0	0	1	1	0	1	1	1	1	1	0	1	1	1	0	0	1	0	1	1	1	0	0	0	1	1
XXPB	XXPB5	1	0	1	1	0	0	0	1	1	1	0	0	1	1	1	0	1	1	1	1	0	0	0	0	1	1	0	1	1	1	1	1	0	1	1	1	1	0	1	0	1	1	1	0	1	0	1	1
XXPB	XXPB6	1	0	1	1	0	0	0	1	1	1	0	0	1	1	1	0	1	1	1	1	0	1	0	0	1	1	0	1	1	1	1	1	0	1	1	1	0	0	1	0	1	1	1	1	0	0	1	1
XXPB	XXPB7	1	0	1	1	0	0	0	1	1	1	0	0	1	1	1	0	1	1	1	1	0	1	0	0	1	1	0	1	1	1	1	1	0	0	1	1	1	0	1	0	1	1	1	0	0	0	1	0
XXPB	XXPB8	1	0	1	1	0	0	0	1	1	1	0	0	1	0	1	0	1	1	1	1	0	0	0	0	1	1	0	1	1	1	1	1	1	1	1	1	0	0	1	0	1	1	1	0	1	0	1	1
XXPB	XXPB9	1	0	1	1	0	0	0	1	1	1	0	0	1	1	1	0	1	1	1	1	0	1	0	0	1	1	0	1	1	1	1	1	1	1	1	1	0	0	1	0	1	1	1	0	1	0	1	1
XXPB	XXPB10	1	0	1	1	0	0	0	1	0	1	0	0	1	0	0	0	1	1	1	1	1	1	0	0	1	1	0	1	1	1	1	1	1	1	1	1	0	0	1	0	1	1	1	0	1	0	1	1
XXPB	XXPB11	1	0	1	0	0	0	0	1	0	1	0	0	1	0	1	0	1	1	1	1	0	0	0	0	1	1	0	1	1	1	1	1	1	1	1	1	0	0	1	0	0	1	1	0	0	0	1	1
XXPB	XXPB12	1	0	1	1	0	0	0	1	1	1	0	0	1	0	1	0	1	1	1	1	0	1	0	0	1	1	0	1	1	1	1	1	1	1	1	1	1	0	1	0	1	1	1	0	0	0	1	1
XXPB	XXPB13	1	0	1	1	0	0	0	1	1	1	0	0	1	0	0	0	1	1	1	1	1	0	0	0	1	1	0	1	1	1	1	1	1	1	1	1	0	0	1	0	1	1	1	0	0	0	1	1
XXPB	XXPB14	1	0	1	1	0	0	0	1	0	1	0	0	1	0	0	0	1	1	1	1	1	1	0	0	1	1	0	1	1	1	1	1	1	1	1	1	0	0	1	0	1	1	1	0	1	0	1	1
XXPB	XXPB15	1	0	1	0	0	0	0	1	0	1	0	0	1	0	1	0	1	1	1	1	0	0	0	0	1	1	0	1	1	1	1	1	0	1	1	1	1	0	1	0	1	1	1	0	1	0	1	1
XXPB	XXPB16	1	0	1	1	0	0	0	1	0	1	0	0	1	0	0	0	1	1	1	1	0	1	0	0	1	1	0	1	1	1	1	1	1	1	1	1	0	0	1	0	1	1	1	0	0	0	1	1
XXPB	XXPB17	1	0	1	1	0	0	0	1	1	1	0	0	1	0	1	0	1	1	1	1	0	1	0	0	1	1	0	1	1	1	1	1	1	1	1	1	1	0	1	0	1	0	0	0	0	0	1	0
XXPB	XXPB18	1	0	1	1	0	0	0	1	0	1	0	0	1	0	0	0	1	1	1	1	1	1	0	0	1	1	0	1	1	1	1	1	1	1	1	1	0	0	1	0	1	1	1	0	1	0	1	1
XXPB	XXPB19	1	0	1	1	0	0	0	1	1	1	0	0	1	1	1	0	1	1	1	1	1	1	0	0	1	1	0	1	1	1	1	1	1	1	1	1	0	0	1	0	1	1	1	0	0	0	1	0
XXPB	XXPB20	1	0	1	1	0	0	0	1	1	1	0	0	1	0	0	0	1	1	1	1	0	1	0	0	1	1	0	1	1	1	1	1	1	1	1	1	0	0	1	0	1	1	1	0	0	0	1	1
SH	SH1	0	0	0	0	1	1	0	0	1	0	0	0	0	0	1	0	1	1	0	1	0	0	0	0	1	1	0	1	1	1	0	1	0	0	0	1	0	0	0	0	0	0	0	0	1	0	1	0
SH	SH2	0	0	0	0	1	1	0	0	1	0	0	0	0	0	1	0	1	1	0	1	0	0	0	0	1	1	0	1	1	1	0	1	0	0	0	1	0	0	0	0	0	1	1	0	1	0	1	0
SH	SH3	0	0	0	0	1	1	0	0	1	0	0	0	1	1	1	0	1	1	0	1	0	0	0	0	1	1	0	1	1	1	0	1	0	0	0	1	0	0	0	0	0	0	0	0	1	0	1	0
SH	SH4	0	0	0	0	1	1	0	0	1	0	0	1	1	1	1	0	1	1	0	1	0	0	0	0	0	1	0	1	1	1	0	1	0	0	0	1	0	0	0	0	0	1	1	0	1	0	1	0
SH	SH5	0	0	0	0	1	1	0	0	1	0	0	1	1	1	1	0	1	1	0	1	0	0	0	0	1	1	0	1	1	1	0	1	0	1	0	1	0	0	0	0	0	0	0	0	0	0	1	0
SH	SH6	0	0	0	0	1	1	0	0	1	0	0	1	1	1	1	0	1	1	0	1	0	0	0	0	0	1	0	1	1	1	0	1	0	1	0	1	0	0	0	0	0	1	1	0	1	0	1	0
SH	SH7	0	0	0	0	1	1	0	0	1	0	0	1	0	0	1	0	1	1	0	1	0	0	0	0	0	1	0	1	1	1	1	1	0	1	0	1	0	0	0	0	0	1	1	0	0	0	1	0
SH	SH8	0	0	0	0	1	1	0	0	1	0	0	1	1	1	1	0	1	1	0	1	0	0	0	0	0	1	0	1	1	1	0	1	0	1	0	1	0	0	0	0	0	0	0	0	1	0	1	0
SH	SH9	0	0	0	0	1	1	0	0	1	0	0	1	1	1	1	0	1	1	0	1	0	0	0	0	0	1	0	1	1	1	0	1	0	1	0	1	0	0	0	0	0	1	1	0	1	0	1	0
SH	SH10	0	0	0	0	1	1	0	0	1	0	0	1	1	1	1	0	1	1	0	1	0	0	0	0	0	1	0	1	1	1	0	1	0	1	0	1	0	0	0	0	0	1	1	0	1	0	1	0
SH	SH11	0	0	0	0	1	1	0	0	1	0	0	1	1	1	1	0	1	1	0	1	0	0	0	1	1	1	0	1	1	1	1	1	0	1	0	1	0	0	0	0	0	1	1	0	1	0	1	0
SH	SH12	0	0	0	0	1	1	0	0	1	0	0	1	1	1	1	0	1	1	0	1	0	0	0	1	1	1	0	1	1	1	0	1	0	1	0	1	0	0	0	0	0	1	1	0	1	0	1	0
SH	SH13	0	0	0	0	1	1	0	0	0	0	0	0	0	0	1	0	1	1	0	1	0	0	0	0	1	1	0	1	1	1	0	1	0	1	0	1	0	0	0	0	0	0	0	0	1	0	1	0
SH	SH14	0	0	0	0	1	1	0	0	1	0	0	1	1	0	1	0	1	1	0	1	0	0	0	0	1	1	0	1	1	1	0	1	0	1	0	1	0	0	0	0	0	1	1	0	1	0	1	0
SH	SH15	0	0	0	0	1	1	0	0	1	0	0	1	0	0	1	0	1	1	0	1	0	0	0	0	0	1	0	1	1	1	0	1	0	1	0	1	0	0	0	0	0	0	0	0	1	0	1	0
SH	SH16	0	0	0	0	1	1	0	0	1	0	0	1	1	1	1	0	1	1	0	1	0	0	0	0	1	1	0	1	1	1	1	1	0	1	0	1	0	0	0	0	0	0	0	0	1	0	1	0
SH	SH17	0	0	0	0	1	1	0	0	1	0	0	1	1	1	1	0	1	1	0	1	0	0	0	0	1	1	0	1	1	1	0	1	0	1	0	1	0	0	0	0	0	1	1	0	1	0	1	0
SH	SH18	0	0	0	0	1	1	0	0	1	0	0	1	1	1	1	0	1	1	0	1	0	0	0	0	1	1	0	1	1	1	0	1	0	1	0	1	0	0	0	0	0	1	1	0	1	0	1	0
SH	SH19	0	0	0	0	1	1	0	0	1	0	0	1	1	1	1	0	1	1	0	1	0	0	0	0	1	1	0	1	1	1	0	1	0	1	0	1	0	0	0	0	0	1	1	0	1	0	1	0
SH	SH20	0	0	0	0	1	1	0	0	1	0	0	1	0	0	1	0	1	1	0	1	0	0	0	0	1	1	0	1	1	1	0	1	0	1	0	1	0	0	0	0	0	1	1	0	1	0	1	0
YXT	YXT1	1	1	1	0	0	0	0	0	0	1	1	0	0	1	1	1	1	1	1	0	0	0	0	0	0	1	0	1	1	0	1	1	1	1	0	1	0	0	1	0	0	1	1	1	0	0	1	0
YXT	YXT2	1	1	1	0	0	0	0	0	0	1	1	0	0	1	1	1	1	1	1	0	0	0	0	1	1	1	1	1	1	0	0	1	0	0	0	1	0	0	1	0	1	0	0	0	0	0	1	1
YXT	YXT3	1	1	1	0	0	1	0	1	0	1	1	0	0	1	0	1	1	1	1	0	0	0	0	0	1	1	0	1	1	1	0	1	0	1	0	1	0	0	1	0	1	1	1	0	0	0	1	0
YXT	YXT4	1	1	1	0	0	1	0	1	0	1	1	0	0	1	1	1	1	1	1	0	0	0	0	0	0	1	0	1	1	1	0	1	0	1	0	1	0	0	1	0	1	1	1	1	0	0	1	0
YXT	YXT5	1	1	1	1	0	1	0	0	0	1	1	0	1	1	0	1	1	1	1	0	0	0	0	0	0	1	0	1	0	0	1	1	1	1	1	1	0	0	1	0	1	0	0	1	0	0	0	0
YXT	YXT6	1	1	1	0	0	1	0	0	0	1	1	0	0	1	0	1	1	1	1	0	0	0	0	0	0	1	0	1	1	0	1	1	0	1	0	1	0	0	1	0	1	1	1	1	0	0	1	0
YXT	YXT7	1	1	1	0	0	0	0	1	0	1	1	0	0	1	1	1	1	1	1	0	0	0	0	0	0	1	0	1	1	0	1	1	0	1	0	1	0	0	1	0	1	1	1	0	0	0	1	0
YXT	YXT8	1	1	1	0	0	1	0	0	0	1	1	0	0	1	0	1	1	1	1	0	0	0	0	0	0	1	0	1	1	1	1	1	0	1	0	1	0	0	1	0	1	1	1	0	0	0	1	0
YXT	YXT9	1	1	1	1	0	1	0	1	0	1	1	0	0	1	1	1	1	1	1	0	0	0	0	0	0	1	0	1	1	1	0	1	1	1	0	1	0	0	1	0	1	0	0	1	0	0	1	0
YXT	YXT10	1	1	1	1	0	1	0	0	0	1	1	0	0	1	0	1	1	1	1	0	0	0	0	0	0	1	0	1	1	1	1	1	0	1	0	1	0	0	1	0	1	1	1	1	0	0	1	0
YXT	YXT11	1	1	1	1	0	1	0	0	0	1	1	0	0	1	0	1	1	1	1	0	0	0	0	0	0	1	0	1	1	1	1	1	1	1	1	1	0	0	1	0	1	0	0	1	0	0	1	0
YXT	YXT12	0	1	1	1	0	1	0	1	0	1	1	0	0	1	0	1	1	1	1	0	0	1	0	0	1	1	0	1	1	1	0	1	1	1	1	1	0	0	1	0	0	0	0	0	0	0	1	0
YXT	YXT13	1	1	1	1	0	1	0	1	0	1	1	0	0	1	1	1	1	1	1	0	0	1	1	1	1	1	0	1	1	1	1	1	1	1	1	1	0	0	1	0	0	1	1	0	0	0	1	0
YXT	YXT14	1	1	1	1	0	1	0	0	0	1	1	0	0	1	1	1	1	1	1	0	0	1	1	0	1	1	1	1	1	1	1	1	1	1	0	1	0	0	1	0	1	1	1	0	0	0	1	0
YXT	YXT15	1	1	1	1	0	1	0	1	0	1	1	0	0	1	0	1	1	1	1	0	0	0	0	0	1	1	0	1	1	1	0	1	0	1	0	1	0	0	1	0	1	1	1	0	0	0	1	0
YXT	YXT16	0	1	1	0	0	1	0	0	0	1	1	0	0	1	0	1	1	1	1	0	0	0	0	0	0	1	0	1	1	1	1	1	0	1	0	1	0	0	1	0	1	1	1	1	0	0	1	1
YXT	YXT17	1	0	0	0	0	0	0	0	0	1	1	0	0	1	0	1	1	1	1	0	0	0	0	0	0	1	0	1	1	1	0	1	0	1	0	1	0	0	1	0	1	1	1	0	0	0	1	0
YXT	YXT18	1	1	1	0	0	1	0	0	0	1	1	0	0	1	1	1	1	1	1	0	0	0	0	0	0	1	0	1	1	1	1	1	0	1	0	1	0	0	1	0	1	1	1	1	0	0	1	1
YXT	YXT19	1	1	1	1	0	1	0	1	0	1	1	0	0	1	0	1	1	1	1	0	0	1	1	0	0	1	0	1	1	1	1	1	0	1	0	1	0	0	1	0	1	0	1	0	0	0	1	0
YXT	YXT20	1	1	1	1	0	1	0	0	0	1	1	0	0	1	0	1	1	1	1	0	0	1	1	0	0	1	0	1	1	0	1	1	0	1	0	1	0	0	1	0	1	0	0	0	0	0	1	0
YTH	YTH1	1	1	1	0	0	1	0	1	0	1	1	0	1	0	0	1	1	0	1	1	0	0	0	0	0	1	0	1	1	1	1	1	1	1	0	1	0	0	1	0	1	1	1	0	1	0	1	0
YTH	YTH2	1	1	1	0	0	1	0	1	0	1	1	0	1	0	0	1	1	0	1	1	0	0	0	0	0	1	0	1	1	1	1	1	1	1	0	1	0	0	1	0	1	1	1	0	1	0	1	0
YTH	YTH3	1	1	1	0	0	1	0	1	0	1	1	0	1	0	0	1	1	0	1	1	0	0	0	0	0	1	0	1	1	1	1	1	1	1	0	1	0	0	1	0	1	1	1	0	1	0	1	0
YTH	YTH4	1	1	1	0	0	0	0	1	0	1	1	0	1	0	0	1	1	0	1	1	0	0	0	0	0	1	0	1	1	1	1	1	1	1	0	1	0	0	1	0	1	1	1	0	1	0	1	0
YTH	YTH5	1	1	1	0	0	1	0	1	0	1	1	0	1	0	0	1	1	0	1	1	0	0	0	0	0	1	0	1	1	1	1	1	1	1	0	1	0	0	1	0	1	1	1	0	1	0	1	0
YTH	YTH6	1	1	1	0	0	1	0	1	0	1	1	0	1	0	0	1	1	0	1	1	0	0	0	0	0	1	0	1	1	1	1	1	1	1	0	1	0	0	1	0	1	1	1	0	1	0	1	0
YTH	YTH7	1	1	1	0	0	1	0	1	0	1	1	0	1	0	0	1	1	0	1	1	0	0	0	0	0	1	0	1	1	1	1	1	1	1	0	1	0	0	1	0	1	1	1	0	1	0	1	0
YTH	YTH8	1	1	1	0	0	1	0	1	0	1	1	0	1	0	0	1	1	0	1	1	0	0	0	0	0	1	0	1	1	1	1	1	1	1	0	1	0	0	1	0	1	1	1	0	1	0	1	0
YTH	YTH9	1	1	1	0	0	1	0	1	0	1	1	0	1	0	0	1	1	0	1	1	0	0	0	0	0	1	0	1	0	1	1	1	1	1	0	1	0	0	1	0	1	0	0	0	1	0	1	0
YTH	YTH10	1	1	1	0	0	0	0	1	0	1	1	0	1	0	0	1	1	0	1	1	0	0	0	0	0	1	0	1	0	1	1	1	1	1	0	1	0	0	1	0	1	1	1	0	1	1	1	0
YTH	YTH11	1	1	1	0	0	1	0	1	0	1	1	0	1	0	0	1	1	0	1	1	0	0	0	0	0	1	0	1	1	1	1	1	1	1	0	1	0	0	1	0	1	1	1	0	1	0	1	0
YTH	YTH12	1	1	1	0	0	0	0	1	0	1	1	0	1	0	0	1	1	0	1	1	0	0	0	0	0	1	0	1	0	1	1	1	1	1	0	1	0	0	1	0	1	1	1	0	1	0	1	0
YTH	YTH13	1	1	1	0	0	1	0	1	0	1	1	0	1	0	0	1	1	0	1	1	0	0	0	0	0	1	0	1	0	1	1	1	1	1	0	1	0	0	1	0	1	0	0	0	1	0	1	0
YTH	YTH14	1	1	1	0	0	1	0	1	0	1	1	0	1	0	0	1	1	0	1	1	0	0	0	0	0	1	0	1	1	1	1	1	1	1	0	1	0	0	1	0	1	1	1	0	1	0	1	0
YTH	YTH15	1	1	1	0	0	1	0	1	0	1	1	0	1	0	0	1	1	0	1	1	0	0	0	0	0	1	0	1	1	1	1	1	1	1	0	1	0	0	1	0	1	1	1	0	1	0	1	0
YTH	YTH16	1	1	1	0	0	1	0	1	0	1	1	0	1	0	0	1	1	0	1	1	0	0	0	0	0	1	0	1	1	1	1	1	1	1	0	1	0	0	1	0	1	1	1	0	1	0	1	0
YTH	YTH17	1	1	1	0	0	1	0	1	0	1	1	0	1	0	0	1	1	0	1	1	0	0	0	0	0	1	0	1	0	1	1	1	1	1	0	1	0	0	1	0	1	0	0	0	1	0	1	0
YTH	YTH18	1	1	1	0	0	1	0	1	0	1	1	0	1	0	0	1	1	0	1	1	0	0	0	0	0	1	0	1	0	1	1	1	1	1	0	1	0	0	1	0	1	1	1	0	1	0	1	0
YTH	YTH19	1	1	1	0	0	1	0	1	0	1	1	0	1	0	0	1	1	0	1	1	0	0	0	0	0	1	0	1	1	1	1	1	1	1	0	1	0	0	1	0	1	1	1	0	1	0	1	0
YTH	YTH20	1	1	1	0	0	0	0	1	0	1	1	0	1	0	0	1	1	0	1	1	0	0	0	0	0	1	0	1	1	1	1	1	1	1	0	1	0	0	1	0	1	1	1	0	1	0	1	0
SLCL	SLCL1	1	0	0	1	1	0	0	0	0	1	1	0	1	1	0	1	1	0	0	1	0	0	0	0	0	1	0	1	1	1	1	1	1	1	0	1	0	0	1	0	1	1	1	1	1	0	1	0
SLCL	SLCL2	1	0	0	1	1	0	0	0	0	1	1	0	1	1	0	1	1	0	0	0	0	0	0	0	0	1	0	1	1	1	1	1	1	1	0	1	0	0	1	0	1	1	1	1	1	0	1	0
SLCL	SLCL3	1	0	0	1	1	0	0	0	0	1	1	0	1	1	0	1	1	0	0	0	0	0	0	0	0	1	0	1	1	1	1	1	1	1	0	1	0	0	1	0	1	1	1	0	1	0	1	0
SLCL	SLCL4	1	0	0	1	1	0	0	0	0	1	1	0	1	1	0	1	1	0	0	0	0	0	0	0	0	1	0	1	0	1	1	1	0	0	0	1	0	0	1	0	1	1	1	0	1	0	1	0
SLCL	SLCL5	1	1	0	1	1	1	0	1	0	1	1	0	1	1	0	1	1	0	0	1	0	1	0	0	0	1	0	1	0	1	1	1	1	1	0	1	0	0	1	0	1	1	1	1	1	0	1	1
SLCL	SLCL6	1	1	0	1	1	1	0	1	0	1	1	0	1	1	0	1	1	1	0	1	0	1	0	0	0	1	0	1	1	1	1	1	1	1	0	1	0	0	1	0	1	1	1	0	1	0	1	0
SLCL	SLCL7	1	1	0	1	1	0	0	0	0	1	1	0	1	1	0	1	1	0	0	1	0	0	0	0	0	1	0	1	0	1	1	1	1	1	0	1	0	0	1	0	1	1	1	0	1	0	1	0
SLCL	SLCL8	1	1	0	1	1	0	0	0	0	1	1	0	1	1	0	1	1	0	0	1	0	0	0	0	0	1	0	1	0	1	1	1	1	1	0	1	0	0	1	0	1	1	1	1	1	0	1	1
SLCL	SLCL9	1	1	0	1	1	0	0	0	0	1	1	0	1	1	0	1	1	0	0	1	0	0	0	0	0	1	0	1	1	1	1	1	1	1	0	1	0	0	1	0	1	1	1	0	1	0	1	0
SLCL	SLCL10	1	0	0	1	1	1	0	1	0	1	1	0	1	1	0	1	1	0	0	1	0	0	0	0	0	1	0	1	0	1	1	1	1	1	0	1	0	0	1	0	1	0	0	0	1	0	1	0
SLCL	SLCL11	1	0	0	1	1	0	0	0	0	1	1	0	1	1	0	1	1	0	0	0	0	0	0	0	0	1	0	1	1	0	1	1	1	1	0	1	0	0	1	0	1	1	1	0	1	0	1	1
SLCL	SLCL12	1	0	0	1	1	0	0	0	0	1	1	0	1	1	0	1	1	0	0	0	0	0	0	0	0	1	0	1	1	1	1	1	1	1	0	1	0	0	1	0	1	1	1	0	1	0	1	1
SLCL	SLCL13	1	1	0	1	1	0	0	0	0	1	1	0	1	1	0	1	1	0	0	0	0	0	0	0	0	1	0	1	1	1	1	1	1	1	0	1	0	0	1	0	1	1	1	0	1	0	1	1
SLCL	SLCL14	1	1	0	1	1	0	0	0	0	1	1	0	1	1	0	1	1	0	0	0	0	0	0	0	0	1	0	1	1	1	1	1	1	1	0	1	0	0	1	0	1	0	0	0	1	0	1	0
SLCL	SLCL15	1	1	0	1	1	0	0	0	0	1	1	0	1	1	0	1	1	0	0	0	0	0	0	0	0	1	0	1	0	1	1	1	1	1	0	1	0	0	1	0	1	1	1	1	1	0	1	0
SLCL	SLCL16	1	0	0	1	1	0	0	0	0	1	1	0	1	1	0	1	1	0	0	0	0	0	0	0	0	1	0	1	1	1	1	1	1	1	0	1	0	0	1	0	1	1	1	1	1	0	1	0
SLCL	SLCL17	1	1	0	1	1	1	0	0	0	1	1	0	1	1	0	1	1	0	0	0	0	0	0	0	0	1	0	1	1	0	1	1	1	1	0	1	0	0	1	0	1	1	1	0	1	0	1	0
SLCL	SLCL18	1	1	0	1	1	0	0	0	0	1	1	0	1	1	0	1	1	1	0	1	0	0	0	0	0	1	0	1	1	1	1	1	1	1	0	1	0	0	1	0	1	0	0	1	1	0	1	1
SLCL	SLCL19	1	1	0	1	1	0	0	0	0	1	1	0	1	1	0	1	1	0	0	1	0	1	0	0	0	1	0	1	1	1	1	1	1	1	0	1	0	0	1	0	1	1	1	1	1	0	1	1
SLCL	SLCL20	1	1	0	1	1	0	0	0	0	1	1	0	1	1	0	1	1	0	0	1	0	1	0	0	0	1	0	1	1	1	1	1	1	1	0	1	0	0	1	0	1	1	1	0	1	0	1	0
SLCX	SLCX1	1	1	1	0	0	0	0	0	0	1	1	0	1	0	0	1	1	0	1	0	0	1	0	0	0	1	0	1	1	1	1	1	0	1	0	1	0	0	1	0	0	1	1	0	1	0	1	0
SLCX	SLCX2	1	1	1	0	0	0	0	0	0	1	1	0	1	0	0	1	1	0	1	0	0	1	0	0	1	1	0	1	1	1	1	1	1	1	0	1	0	0	1	0	0	1	1	0	1	0	1	1
SLCX	SLCX3	1	1	1	0	0	0	0	0	0	1	1	0	1	0	0	1	1	0	1	0	0	1	0	0	1	1	0	1	1	1	1	1	1	1	0	1	0	0	1	0	0	1	1	0	1	0	1	0
SLCX	SLCX4	1	1	1	0	0	0	0	1	0	1	1	0	1	0	0	1	1	0	1	0	0	1	0	0	1	1	0	1	1	1	1	1	1	1	0	1	0	0	1	0	0	1	1	0	1	0	1	1
SLCX	SLCX5	1	1	1	0	0	0	0	1	0	1	1	0	1	0	0	1	1	0	1	0	0	0	0	0	0	1	0	1	0	1	1	1	1	1	0	1	0	0	1	0	0	1	1	0	1	0	1	0
SLCX	SLCX6	1	1	1	0	0	0	0	0	0	1	1	0	1	0	0	1	1	0	1	0	0	1	0	0	0	1	0	1	1	1	1	1	1	1	0	1	0	0	1	0	0	1	1	0	1	0	1	1
SLCX	SLCX7	1	1	1	0	0	0	0	0	0	1	1	0	1	0	0	1	1	0	1	0	0	1	0	0	0	1	0	1	1	1	1	1	1	1	0	1	0	0	1	0	0	1	1	0	1	0	1	0
SLCX	SLCX8	1	1	1	0	0	0	0	0	0	1	1	0	1	0	0	1	1	0	1	0	0	1	0	0	0	1	0	1	1	1	1	1	1	1	0	1	0	0	1	0	0	1	1	0	1	0	1	1
SLCX	SLCX9	1	1	1	0	0	0	0	0	0	1	1	0	1	0	0	1	1	0	1	0	0	1	0	0	0	1	0	1	1	1	1	1	1	1	0	1	0	0	1	0	0	1	1	0	1	0	1	1
SLCX	SLCX10	1	1	1	0	0	0	0	1	0	1	1	0	1	0	0	1	1	0	1	0	0	1	0	0	0	1	0	1	1	1	1	1	1	1	0	1	0	0	1	0	0	1	1	0	1	0	1	0
SLCX	SLCX11	1	1	1	0	0	0	0	0	0	1	1	0	1	0	0	1	1	0	1	0	0	1	0	0	0	1	0	1	1	1	1	1	1	1	0	1	0	0	1	0	0	1	1	0	1	0	1	0
SLCX	SLCX12	1	1	1	0	0	0	0	0	0	1	1	0	1	0	0	1	1	0	1	0	0	1	0	0	0	1	0	1	1	1	1	1	1	1	0	1	0	0	1	0	0	1	1	0	1	0	1	0
SLCX	SLCX13	1	1	1	0	0	0	0	0	0	1	1	0	1	0	0	1	1	0	1	0	0	1	0	0	1	1	0	1	1	1	1	1	1	1	0	1	0	0	1	0	0	1	1	0	1	0	1	0
SLCX	SLCX14	1	1	1	0	0	0	0	0	0	1	1	0	1	0	0	1	1	0	1	0	0	1	0	0	0	1	0	1	1	1	1	1	1	1	0	1	0	0	1	0	0	1	1	0	1	0	1	0
SLCX	SLCX15	1	1	1	0	0	0	0	0	0	1	1	0	1	0	0	1	1	0	1	0	0	1	0	0	0	1	0	1	1	1	1	1	0	0	0	1	0	0	0	0	0	1	1	0	1	0	1	0
SLCX	SLCX16	1	1	1	0	0	0	0	0	0	1	1	0	1	0	0	1	1	0	1	0	0	1	0	0	0	1	0	1	1	1	1	1	0	0	0	1	0	0	1	0	0	1	1	1	1	0	1	0
SLCX	SLCX17	1	1	1	0	0	0	0	0	0	1	1	0	1	0	0	1	1	0	1	0	0	1	0	0	0	1	0	1	1	1	1	1	1	1	0	1	0	0	1	0	0	1	1	0	1	0	1	0
SLCX	SLCX18	1	1	1	0	0	0	0	0	0	1	1	0	1	0	0	1	1	0	1	0	0	1	0	0	0	1	0	1	1	1	1	1	1	1	0	1	0	0	1	0	0	1	1	0	1	0	1	0
SLCX	SLCX19	1	1	1	0	0	0	0	0	0	1	1	0	1	0	0	1	1	0	1	0	0	1	0	0	0	1	0	1	1	1	1	1	1	1	0	1	0	0	1	0	0	1	1	0	1	0	1	0
SLCX	SLCX20	1	1	1	0	0	0	0	0	0	1	1	0	1	0	0	1	1	0	1	0	0	1	0	0	1	1	0	1	1	1	1	1	1	1	0	1	0	0	1	0	0	1	1	0	1	0	1	0
[truncated: 170 more columns]
